# Supplementary material for: Comprehensive Summary of Safety Data on Nirsevimab in Infants and Children from All Pivotal Randomized Clinical Trials
Source: Pathogens. 2024 Jun 13;13(6):503. doi: 10.3390/pathogens13060503 (PMC11206492; doi:10.3390/pathogens13060503)
Supplement: Supplementary file 1 [file pathogens-13-00503-s001.zip]

Archive with 1 entries (1 files):
- pathogens-2997340-supplementary.pdf
